# Supplementary material for: Price, internet penetration and green food industry development: Based on the interaction between demand and supply
Source: PLoS One. 2023 Sep 8;18(9):e0289843. doi: 10.1371/journal.pone.0289843 (PMC10490892; doi:10.1371/journal.pone.0289843)
Supplement: S2 Appendix — (XLS) [file pone.0289843.s002.xls]

## Sheet: data
year	GDP	Internet Penetration	Population	Expenditure on R&D	Financial expenditure on agriculture, forestry and water conservancy	Per capita disposable income	Per captia consumption expenditure	Amount of supervising area	Number of the enterprises	Number of staff and workers	Total investment	Output value of green food	Profits tax	Total orders	Provincial orders	Domestic orders
2000	2855.5		3807	14.9	28	4912.9	3824.4	618	82	3.3	14.4	24.2	4.7	52.5	16.2	42
2001	3043.4		3811	20.1	33.7	5425.9	4192.4	1035	195	4.3	21.7	53.7	7.6	181.1	60.6	165.4
2002	3242.7		3813	23.3	40.3	6100.6	4462.1	1452	197	4.7	26.2	83.9	11.6	224.2	76.1	207.4
2003	3609.7	0.0592398	3815	32.7	44.5	6678.9	5015.2	1813	221	5.1	35.7	106.8	13.2	241	76.9	218.6
2004	4134.7	0.0728321	3817	35.4	59.5	7470.7	5567.5	2380	215	6.2	62	129.3	10.7	207.3	68	189.6
2005	4756.4	0.0827225	3820	48.9	61.2	8272.5	6178	3490	274	6.6	78.2	164.5	11.9	198.9	63.8	183.1
2006	5329.8	0.0957363	3823	57	80.8	9182.3	6655.4	4150	294	7	81	182.3	14.6	272.2	96.2	237.8
2007	6126.3	0.124477	3824	66	106	10245.3	7519.3	4680	489	10.5	76.8	235.9	22.6	278.1	92.1	268.5
2008	7134.2	0.162092	3825	86.7	148.2	11581.3	8623	5170	492	13.2	78	232.561	31.4491	290.984	96.5038	285.857
2009	7218.9	0.238369	3826	109.2	192.4	12566	9629.6	5760	500	14.9	78.3	241.4	32.6	306.853	100.811	302.87
2010	8308.3	0.293995	3833.4	123	338.1	13856.5	10683.9	6100	521	15.9	91.7	300.4	35.3	310.394	100.083	305.758
2011	9935	0.318879	3782	128.8	356	15696.2	12054.2	6430	530	17.3	134.9	435	42.9	380.7	121.7	363.5
2012	11015.8	0.356874	3724	146.8	430.4	17759.8	12983.6	6720	550	19.1	164.7	650	45.3	409.6	125.6	389.5
2013	11849.1	0.412984	3666	164.8	461.7	19597	14162	7004.7	561	19.8	175.3	810	62.1	510.5	147.6	478.9
2014	12170.8	0.434511	3680	161.3	487.7	22609	16467	7209	580	20.5	150.7	1120	85.7	592.6	168.2	554.1
2015	11690	0.483706	3529	157.7	681.5	24203	17152.1	7309	600	21.9	195.4	1380	89.6	603.4	144.7	567
2016	11895	0.529887	3463	152.5	801.8	25736	18145	7400	890	24.5	255.2	1480	97.1	930.6	194.7	890.4
2017	12313	0.73872	3399	146.6	815.2	27446	19270	7481	970	24.9	306.6	1615	98.5	950.3	201.2	906.6
2018	12846.5	0.859237	3327	135	834.47	29191	21035	8046.7	1005	23.6	286.7	1650	98.9	965	211.7	924.9
2019	13544.4	0.889379	3255	146.6	881.99	30945	22165	8120	1040	22.8	227.7	1585	89.8	915	201.1	876.2
2020	13633.4	0.91509	3171	173.2	914.53	31115	20397	8514	1103	22.5	278.1	1598	90.2	922	203.5	882.7
2021	14858.2	0.953709	3125		868.98	33646	24422	8816.8	1158	20.1	343.8			925.2	214.3	898.8
2022	15901							9137.1	1136
